# Supplementary material for: Surface Modification of PP and PBT Nonwoven Membranes for Enhanced Efficiency in Photocatalytic MB Dye Removal and Antibacterial Activity
Source: Polymers (Basel). 2023 Aug 11;15(16):3378. doi: 10.3390/polym15163378 (PMC10459508; doi:10.3390/polym15163378)
Supplement: Supplementary file 1 [file polymers-15-03378-s001.zip]

Archive with 1 entries (1 files):
- polymers-2534770-supplementary.pdf
